# Supplementary material for: Modeling Host-Pathogen Interaction to Elucidate the Metabolic Drug Response of Intracellular Mycobacterium tuberculosis
Source: Front Cell Infect Microbiol. 2019 May 8;9:144. doi: 10.3389/fcimb.2019.00144 (PMC6519342; doi:10.3389/fcimb.2019.00144)
Supplement: Supplementary file 2 [file Data_Sheet_2.zip]

Archive with 1 entries (1 files):
- sMtbRECON.xml
