# Supplementary material for: Modeling Host-Pathogen Interaction to Elucidate the Metabolic Drug Response of Intracellular Mycobacterium tuberculosis
Source: Front Cell Infect Microbiol. 2019 May 8;9:144. doi: 10.3389/fcimb.2019.00144 (PMC6519342; doi:10.3389/fcimb.2019.00144)
Supplement: Supplementary file 3 [file Data_Sheet_3.xlsx]

## Sheet: Sheet1
Reaction	Lower bound	Upper bound
'ISPH1'	0	1000
'ISPH2__fw'	0	1000
'ISPH2__bw'	0	1000
'GMK1__fw'	0	1000
'GMK1__bw'	0	1000
'TMK__fw'	0	1000
'TMK__bw'	0	1000
'PPSB1'	0	1000
'TSUCCB__fw'	0	1000
'TSUCCB__bw'	0	1000
'PPSB3'	0	1000
'PPSB2'	0	1000
'HBA'	0	1000
'HOGEN'	0	1000
'NARG'	0	1000
'TPIA__fw'	0	1000
'TPIA__bw'	0	1000
'TPA'	0	1000
'OGSAL'	0	1000
'PRSA__fw'	0	1000
'PRSA__bw'	0	1000
'FOLK'	0	1000
'EMB__fw'	0	1000
'EMB__bw'	0	1000
'ECHA20'	0	1000
'COBM'	0	1000
'CYSA12'	0	1000
'FBA1'	0	1000
'FBA2__fw'	0	1000
'FBA2__bw'	0	1000
'CYSA11'	0	1000
'NRDE2'	0	1000
'NRDE1'	0	1000
'TNO3__fw'	0	1000
'TNO3__bw'	0	1000
'INHA13'	0	1000
'FOLB5'	0	1000
'CAMP'	0	1000
'DCD'	0	1000
'FOLB1'	0	1000
'INHA12'	0	1000
'FOLB3'	0	1000
'FOLB2__fw'	0	1000
'FOLB2__bw'	0	1000
'RMCOA__fw'	0	1000
'RMCOA__bw'	0	1000
'ACEE'	0	1000
'INHA10'	0	1000
'ARAFDPP'	0	1000
'SERA'	0	1000
'ISPG'	0	1000
'ISPF'	0	1000
'ISPE'	0	1000
'ISPD'	0	1000
'FAS5'	0	1000
'FAS4'	0	1000
'FAS7'	0	1000
'FAS6'	0	1000
'FAS1'	0	1000
'OTSA'	0	1000
'FAS3'	0	1000
'FAS2'	0	1000
'ACCD6__fw'	0	1000
'ACCD6__bw'	0	1000
'ACCD4'	0	1000
'ACCD3'	0	1000
'FAS8'	0	1000
'CBHK__fw'	0	1000
'CBHK__bw'	0	1000
'MENE'	0	1000
'TLEUA'	0	1000
'MENB'	0	1000
'MENA'	0	1000
'HPPP'	0	1000
'AMT__fw'	0	1000
'AMT__bw'	0	1000
'HEMH2'	0	1000
'MMAA25'	0	1000
'COBS'	0	1000
'HEMH1'	0	1000
'HEML'	0	1000
'PYRD2'	0	1000
'RIBF2'	0	1000
'PYR__fw'	0	1000
'PYR__bw'	0	1000
'DEOA__fw'	0	1000
'DEOA__bw'	0	1000
'ACS2'	0	1000
'HEMD'	0	1000
'ACS1'	0	1000
'HEMC'	0	1000
'HEMB'	0	1000
'THIE'	0	1000
'MSHB'	0	1000
'THIG'	0	1000
'HEMY'	0	1000
'ICL1'	0	1000
'YJCE__fw'	0	1000
'YJCE__bw'	0	1000
'TH2__fw'	0	1000
'TH2__bw'	0	1000
'THIC'	0	1000
'DESA13'	0	1000
'DESA12'	0	1000
'DESA11'	0	1000
'COAA'	0	1000
'PCOA'	0	1000
'TDGLUB'	0	1000
'COAD'	0	1000
'COAE'	0	1000
'BO11'	0	1000
'BO10'	0	1000
'BO13'	0	1000
'FADD268'	0	1000
'BO15'	0	1000
'BO14'	0	1000
'BO17'	0	1000
'BO16'	0	1000
'BO19'	0	1000
'BO18'	0	1000
'FADD261'	0	1000
'FADD267'	0	1000
'FADD266'	0	1000
'FADD265'	0	1000
'FADD264'	0	1000
'CSD'	0	1000
'BKDA1'	0	1000
'BKDA2'	0	1000
'SIRA2__fw'	0	1000
'SIRA2__bw'	0	1000
'TGABAB'	0	1000
'CHOL1'	0	1000
'GLNH2'	0	1000
'MAS8'	0	1000
'FAS42'	0	1000
'FAS43'	0	1000
'PHBADD'	0	1000
'FAS41'	0	1000
'FAS46'	0	1000
'FAS47'	0	1000
'FAS44'	0	1000
'FAS45'	0	1000
'FAS48'	0	1000
'FAS49'	0	1000
'ILVE1__fw'	0	1000
'ILVE1__bw'	0	1000
'ILVE2__fw'	0	1000
'ILVE2__bw'	0	1000
'ILVE3__fw'	0	1000
'ILVE3__bw'	0	1000
'TEICN__fw'	0	1000
'TEICN__bw'	0	1000
'PPNK'	0	1000
'GUAA'	0	1000
'MBTA2'	0	1000
'MBTA3'	0	1000
'ADHA__fw'	0	1000
'ADHA__bw'	0	1000
'MCA'	0	1000
'AACE'	0	1000
'MPET__fw'	0	1000
'MPET__bw'	0	1000
'ISCS'	0	1000
'LYSA'	0	1000
'MSHD'	0	1000
'KASB19'	0	1000
'KASB18'	0	1000
'KASB15'	0	1000
'DCTA1A'	0	1000
'DCTA1B'	0	1000
'KASB16'	0	1000
'KASB11'	0	1000
'KASB10'	0	1000
'KASB13'	0	1000
'KASB12'	0	1000
'FADD28'	0	1000
'TDPMB'	0	1000
'HMGCOA'	0	1000
'USPA4'	0	1000
'USPA3'	0	1000
'CYSQ1'	0	1000
'CYSQ2'	0	1000
'PCAA3'	0	1000
'PCAA2'	0	1000
'PCAA1'	0	1000
'FADE282'	0	1000
'CDSA__fw'	0	1000
'CDSA__bw'	0	1000
'FADD27'	0	1000
'FAS37'	0	1000
'FAS36'	0	1000
'FAS35'	0	1000
'FAS34'	0	1000
'FAS33'	0	1000
'FAS32'	0	1000
'FAS31'	0	1000
'FAS30'	0	1000
'HPT3'	0	1000
'HPT2'	0	1000
'HPT1'	0	1000
'FOLE'	0	1000
'FAS39'	0	1000
'FAS38'	0	1000
'GA6PF6P__fw'	0	1000
'GA6PF6P__bw'	0	1000
'TSUCCA__fw'	0	1000
'TSUCCA__bw'	0	1000
'TADN__fw'	0	1000
'TADN__bw'	0	1000
'OTSB2'	0	1000
'HSAF'	0	1000
'PGSA1'	0	1000
'TVALB'	0	1000
'PGSA3__fw'	0	1000
'PGSA3__bw'	0	1000
'PGSA2'	0	1000
'MAS6'	0	1000
'MCACP'	0	1000
'RIBC'	0	1000
'PPSC1'	0	1000
'OTSB1'	0	1000
'ECHA192__fw'	0	1000
'ECHA192__bw'	0	1000
'MNTH__fw'	0	1000
'MNTH__bw'	0	1000
'NAGINSP'	0	1000
'GLCB'	0	1000
'UPPP__fw'	0	1000
'UPPP__bw'	0	1000
'ANSA'	0	1000
'INO1__fw'	0	1000
'INO1__bw'	0	1000
'PNCA__fw'	0	1000
'PNCA__bw'	0	1000
'FADE2'	0	1000
'FADE3'	0	1000
'PHEN__fw'	0	1000
'PHEN__bw'	0	1000
'FADE1'	0	1000
'FADE6'	0	1000
'FADE7'	0	1000
'FADE4'	0	1000
'FADE5'	0	1000
'FADE233'	0	1000
'FADE232'	0	1000
'FADE231'	0	1000
'PHEA'	0	1000
'KATG1'	0	1000
'KATG2'	0	1000
'GLTA1'	0	1000
'BIOF'	0	1000
'TLEUB'	0	1000
'PYRD1'	0	1000
'MMAA26'	0	1000
'TETH__fw'	0	1000
'TETH__bw'	0	1000
'MMAA24'	0	1000
'MMAA23'	0	1000
'ICL2'	0	1000
'MMAA21'	0	1000
'PAND'	0	1000
'FBIB'	0	1000
'TREY'	0	1000
'TKB'	0	1000
'PCA'	0	1000
'SDH2__fw'	0	1000
'SDH2__bw'	0	1000
'FAS17'	0	1000
'PCD'	0	1000
'TCADA__fw'	0	1000
'TCADA__bw'	0	1000
'FAS16'	0	1000
'METB4'	0	1000
'METB1'	0	1000
'METB2__fw'	0	1000
'METB2__bw'	0	1000
'METB3'	0	1000
'ADD1'	0	1000
'HSA'	0	1000
'ADD2'	0	1000
'RIBD1'	0	1000
'PCKA__fw'	0	1000
'PCKA__bw'	0	1000
'FABD'	0	1000
'FADB3'	0	1000
'FADB2'	0	1000
'FADB1__fw'	0	1000
'FADB1__bw'	0	1000
'KDH__fw'	0	1000
'KDH__bw'	0	1000
'FADD344'	0	1000
'FADD345'	0	1000
'FADD346'	0	1000
'FADD347'	0	1000
'FADD341'	0	1000
'FADD342'	0	1000
'RIBD2'	0	1000
'DPHRAM'	0	1000
'WBBL'	0	1000
'PTRSC'	0	1000
'ECHA81'	0	1000
'ECHA82'	0	1000
'FBIA2'	0	1000
'FBIA1'	0	1000
'PG'	0	1000
'KASB20'	0	1000
'FABG18'	0	1000
'PKS136'	0	1000
'GLPK'	0	1000
'COBU'	0	1000
'ENO__fw'	0	1000
'ENO__bw'	0	1000
'FADD348'	0	1000
'HIBUT'	0	1000
'FADD349'	0	1000
'PPGPP'	0	1000
'FAS68'	0	1000
'LIPY'	0	1000
'PKS133'	0	1000
'PKS132'	0	1000
'PKS131'	0	1000
'CHCD'	0	1000
'LIPW'	0	1000
'PKS135'	0	1000
'PKS134'	0	1000
'SAMA__fw'	0	1000
'SAMA__bw'	0	1000
'LIPB'	0	1000
'ILVC2'	0	1000
'LIPA'	0	1000
'BiomassGrowthInVitro'	0	0
'ILVC3'	0	1000
'TLLAC__fw'	0	1000
'TLLAC__bw'	0	1000
'HDAD'	0	1000
'NAMH'	0	1000
'NAMN'	0	1000
'GLNH1'	0	1000
'PROC1__fw'	0	1000
'PROC1__bw'	0	1000
'PROC2__fw'	0	1000
'PROC2__bw'	0	1000
'CYA'	0	1000
'TCO2__fw'	0	1000
'TCO2__bw'	0	1000
'DORIB2__fw'	0	1000
'DORIB2__bw'	0	1000
'DORIB1__fw'	0	1000
'DORIB1__bw'	0	1000
'MURC__fw'	0	1000
'MURC__bw'	0	1000
'MURB'	0	1000
'MURA__fw'	0	1000
'MURA__bw'	0	1000
'DHA__fw'	0	1000
'DHA__bw'	0	1000
'DLAT__fw'	0	1000
'DLAT__bw'	0	1000
'MURF'	0	1000
'MURE'	0	1000
'ALR__fw'	0	1000
'ALR__bw'	0	1000
'CBS'	0	1000
'TRUB__fw'	0	1000
'TRUB__bw'	0	1000
'SERC__fw'	0	1000
'SERC__bw'	0	1000
'SERB'	0	1000
'TRES__fw'	0	1000
'TRES__bw'	0	1000
'MK'	0	1000
'H2CO3__fw'	0	1000
'H2CO3__bw'	0	1000
'RMLD__fw'	0	1000
'RMLD__bw'	0	1000
'UDPP__fw'	0	1000
'UDPP__bw'	0	1000
'TTAG__fw'	0	1000
'TTAG__bw'	0	1000
'TDAG__fw'	0	1000
'TDAG__bw'	0	1000
'ICD'	0	1000
'ADHE2'	0	1000
'CYD'	0	1000
'NIRB2'	0	1000
'TESA8'	0	1000
'ISUCC'	0	1000
'GLGC__fw'	0	1000
'GLGC__bw'	0	1000
'GLGB'	0	1000
'FOLD2__fw'	0	1000
'FOLD2__bw'	0	1000
'GLGE'	0	1000
'HISA2'	0	1000
'PDHB'	0	1000
'LEUB'	0	1000
'HISA1'	0	1000
'THEXC__fw'	0	1000
'THEXC__bw'	0	1000
'P5C'	0	1000
'GLGP'	0	1000
'PPSC2'	0	1000
'NADA'	0	1000
'NADC'	0	1000
'ACCA1'	0	1000
'TTYR__fw'	0	1000
'TTYR__bw'	0	1000
'DEOC'	0	1000
'GLX1'	0	1000
'CHOD'	0	1000
'3HSA'	0	1000
'GLFT2__fw'	0	1000
'GLFT2__bw'	0	1000
'BACA'	0	1000
'APRO'	0	1000
'FADD6'	0	1000
'SPEE'	0	1000
'FOLC2'	0	1000
'DMBI__fw'	0	1000
'DMBI__bw'	0	1000
'KASB14'	0	1000
'PPSB4'	0	1000
'ACPIM3'	0	1000
'ACPIM2'	0	1000
'ARIZ__fw'	0	1000
'ARIZ__bw'	0	1000
'ACPIM7'	0	1000
'ACPIM6'	0	1000
'ACPIM5'	0	1000
'ACPIM4'	0	1000
'FAS9'	0	1000
'SUGL__fw'	0	1000
'SUGL__bw'	0	1000
'ACPIM8'	0	1000
'S1__fw'	0	1000
'S1__bw'	0	1000
'S2__fw'	0	1000
'S2__bw'	0	1000
'S3__fw'	0	1000
'S3__bw'	0	1000
'DPPR'	0	1000
'DPPP'	0	1000
'MTR__fw'	0	1000
'MTR__bw'	0	1000
'MMAA22'	0	1000
'T4HBZA__fw'	0	1000
'T4HBZA__bw'	0	1000
'AGLA2'	0	1000
'AGLA1'	0	1000
'UPP__fw'	0	1000
'UPP__bw'	0	1000
'PGK__fw'	0	1000
'PGK__bw'	0	1000
'GCVB'	0	1000
'PGI__fw'	0	1000
'PGI__bw'	0	1000
'CYSG2'	0	1000
'CYSG3'	0	1000
'CYSG1'	0	1000
'PROA'	0	1000
'PROB'	0	1000
'SAHH'	0	1000
'CMK1__fw'	0	1000
'CMK1__bw'	0	1000
'FADD9'	0	1000
'NADD1'	0	1000
'NADD2'	0	1000
'NICT1'	0	1000
'DIMA'	0	1000
'ASD'	0	1000
'FADD322'	0	1000
'KASB9'	0	1000
'ASK'	0	1000
'ZWF2'	0	1000
'DAPB1'	0	1000
'DAPB2'	0	1000
'TRPA'	0	1000
'PYRF'	0	1000
'THYXN__fw'	0	1000
'THYXN__bw'	0	1000
'TESA2'	0	1000
'TAC__fw'	0	1000
'TAC__bw'	0	1000
'MANB2__fw'	0	1000
'MANB2__bw'	0	1000
'MAS9'	0	1000
'MANB1'	0	1000
'FADD323'	0	1000
'TG3P__fw'	0	1000
'TG3P__bw'	0	1000
'CYGLY2__fw'	0	1000
'CYGLY2__bw'	0	1000
'HSAC'	0	1000
'MAS1'	0	1000
'MAS2'	0	1000
'MAS3'	0	1000
'MAS4'	0	1000
'GLPQ1__fw'	0	1000
'GLPQ1__bw'	0	1000
'HSAE'	0	1000
'MAS7'	0	1000
'OXCOA__fw'	0	1000
'OXCOA__bw'	0	1000
'ARGD1'	0	1000
'ARGD2__fw'	0	1000
'ARGD2__bw'	0	1000
'TAG'	0	1000
'INHA21'	0	1000
'INHA20'	0	1000
'FABD13__fw'	0	1000
'FABD13__bw'	0	1000
'FABD12__fw'	0	1000
'FABD12__bw'	0	1000
'FABD11__fw'	0	1000
'FABD11__bw'	0	1000
'FABD10__fw'	0	1000
'FABD10__bw'	0	1000
'COBI2'	0	1000
'COBI1'	0	1000
'FADD3415'	0	1000
'FABG17'	0	1000
'MGTA'	0	1000
'MACAC'	0	1000
'ILVN'	0	1000
'HLA'	0	1000
'CYSD'	0	1000
'PPSA1'	0	1000
'FABG2'	0	1000
'GALTB'	0	1000
'FADD3410'	0	1000
'BIRA'	0	1000
'FADD3411'	0	1000
'TAKG__fw'	0	1000
'TAKG__bw'	0	1000
'TAL__fw'	0	1000
'TAL__bw'	0	1000
'GUAB2'	0	1000
'ARGG'	0	1000
'TLAC__fw'	0	1000
'TLAC__bw'	0	1000
'FADD343'	0	1000
'FABD2__fw'	0	1000
'FABD2__bw'	0	1000
'TAN__fw'	0	1000
'TAN__bw'	0	1000
'FABD1__fw'	0	1000
'FABD1__bw'	0	1000
'THIL__fw'	0	1000
'THIL__bw'	0	1000
'HYD'	0	1000
'HEOX'	0	1000
'PPTHIO4'	0	1000
'PPTHIO5'	0	1000
'PPTHIO2'	0	1000
'P6C'	0	1000
'TPYRI__fw'	0	1000
'TPYRI__bw'	0	1000
'PPTHIO1'	0	1000
'FAS14'	0	1000
'FABD7__fw'	0	1000
'FABD7__bw'	0	1000
'T9OCD__fw'	0	1000
'T9OCD__bw'	0	1000
'ARGB'	0	1000
'HEME'	0	1000
'TXAN__fw'	0	1000
'TXAN__bw'	0	1000
'DCTA2B'	0	1000
'FADD3418'	0	1000
'HSAG1__fw'	0	1000
'HSAG1__bw'	0	1000
'GLMS__fw'	0	1000
'GLMS__bw'	0	1000
'PPK1__fw'	0	1000
'PPK1__bw'	0	1000
'GLMU'	0	1000
'DFRA2__fw'	0	1000
'DFRA2__bw'	0	1000
'FABG9'	0	1000
'IMPA'	0	1000
'AFTA__fw'	0	1000
'AFTA__bw'	0	1000
'FADD30'	0	1000
'FAS24'	0	1000
'FAS25'	0	1000
'FAS26'	0	1000
'FAS27'	0	1000
'FAS20'	0	1000
'FAS21'	0	1000
'FAS22'	0	1000
'FAS23'	0	1000
'TCYSA'	0	1000
'PTHIO3'	0	1000
'PTHIO2'	0	1000
'FAS28'	0	1000
'GDH'	0	1000
'TCITR__fw'	0	1000
'TCITR__bw'	0	1000
'HSAG2'	0	1000
'DHNP'	0	1000
'NAGINS__fw'	0	1000
'NAGINS__bw'	0	1000
'CYSN'	0	1000
'MBTK2'	0	1000
'MBTK3'	0	1000
'TCITB'	0	1000
'MBTK1'	0	1000
'THID1'	0	1000
'THID2'	0	1000
'NDK1__fw'	0	1000
'NDK1__bw'	0	1000
'NDK2__fw'	0	1000
'NDK2__bw'	0	1000
'NDK3__fw'	0	1000
'NDK3__bw'	0	1000
'NDK4__fw'	0	1000
'NDK4__bw'	0	1000
'NDK5__fw'	0	1000
'NDK5__bw'	0	1000
'NDK6__fw'	0	1000
'NDK6__bw'	0	1000
'NDK7'	0	1000
'BARB__fw'	0	1000
'BARB__bw'	0	1000
'PPGPPP__fw'	0	1000
'PPGPPP__bw'	0	1000
'MOG'	0	1000
'TCELB'	0	1000
'ACCA3'	0	1000
'MAS5'	0	1000
'HISC2__fw'	0	1000
'HISC2__bw'	0	1000
'SUCD__fw'	0	1000
'SUCD__bw'	0	1000
'MOAA1'	0	1000
'ASPB2__fw'	0	1000
'ASPB2__bw'	0	1000
'ASPB3'	0	1000
'MOP'	0	1000
'ASPB1__fw'	0	1000
'ASPB1__bw'	0	1000
'HIAA'	0	1000
'CYSK1'	0	1000
'HADA1'	0	1000
'HADA2'	0	1000
'HADA3'	0	1000
'HADA4'	0	1000
'HADA5'	0	1000
'HADA6'	0	1000
'HADA7'	0	1000
'DCMP'	0	1000
'GCVT'	0	1000
'PGMA2__fw'	0	1000
'PGMA2__bw'	0	1000
'DAPA'	0	1000
'DAPF__fw'	0	1000
'DAPF__bw'	0	1000
'DAPE'	0	1000
'TDGLUA'	0	1000
'DAG'	0	1000
'CDH__fw'	0	1000
'CDH__bw'	0	1000
'ACTAC1'	0	1000
'ACTAC2'	0	1000
'IDSA1'	0	1000
'MDH__fw'	0	1000
'MDH__bw'	0	1000
'PABA'	0	1000
'USPA1'	0	1000
'THI'	0	1000
'GABT__fw'	0	1000
'GABT__bw'	0	1000
'CHE1'	0	1000
'TFRUB'	0	1000
'IPDAB'	0	1000
'PGMA1__fw'	0	1000
'PGMA1__bw'	0	1000
'FUCAC__fw'	0	1000
'FUCAC__bw'	0	1000
'PPM1'	0	1000
'TESA7'	0	1000
'TESA6'	0	1000
'TESA5'	0	1000
'BO12'	0	1000
'TESA3'	0	1000
'SNOP'	0	1000
'TESA1'	0	1000
'A6RP'	0	1000
'EPIA2'	0	1000
'EPIA1'	0	1000
'PIMB'	0	1000
'PFKA'	0	1000
'TRIFL__fw'	0	1000
'TRIFL__bw'	0	1000
'HADA19'	0	1000
'ENTC__fw'	0	1000
'ENTC__bw'	0	1000
'PAPA2'	0	1000
'FUM__fw'	0	1000
'FUM__bw'	0	1000
'FADD263'	0	1000
'FPRA'	0	1000
'COBO'	0	1000
'FADD262'	0	1000
'TCOIIA'	0	1000
'IDI__fw'	0	1000
'IDI__bw'	0	1000
'TCOIIB'	0	1000
'PYKA'	0	1000
'MEND2__fw'	0	1000
'MEND2__bw'	0	1000
'DEVB'	0	1000
'MACOA'	0	1000
'PSTS1B'	0	1000
'PSTS1A'	0	1000
'KSH'	0	1000
'GND2'	0	1000
'CTPD2'	0	1000
'CTPD1'	0	1000
'PTHIO1'	0	1000
'MMUM'	0	1000
'2PPLA'	0	1000
'TGSN__fw'	0	1000
'TGSN__bw'	0	1000
'CYSH'	0	1000
'ACAL'	0	1000
'LEUC2__fw'	0	1000
'LEUC2__bw'	0	1000
'LEUC1__fw'	0	1000
'LEUC1__bw'	0	1000
'TCYSB'	0	1000
'PTHIO5'	0	1000
'MBTA1'	0	1000
'HADA21'	0	1000
'FAS29'	0	1000
'INHA4'	0	1000
'INHA5'	0	1000
'INHA6'	0	1000
'INHA7'	0	1000
'INHA1'	0	1000
'INHA2'	0	1000
'INHA3'	0	1000
'PIMA'	0	1000
'VIUB'	0	1000
'FADD321'	0	1000
'INHA8'	0	1000
'INHA9'	0	1000
'TH2O__fw'	0	1000
'TH2O__bw'	0	1000
'NAGA1P__fw'	0	1000
'NAGA1P__bw'	0	1000
'TMAN'	0	1000
'TCL1'	0	1000
'TCL2'	0	1000
'PKS33'	0	1000
'PKS32'	0	1000
'PKS31'	0	1000
'DR1P__fw'	0	1000
'DR1P__bw'	0	1000
'KASB1'	0	1000
'FAS69'	0	1000
'KASB3'	0	1000
'KASB2'	0	1000
'KASB5'	0	1000
'KASB4'	0	1000
'KASB7'	0	1000
'KASB6'	0	1000
'LEUA'	0	1000
'KASB8'	0	1000
'FAS62'	0	1000
'FAS63'	0	1000
'FAS64'	0	1000
'FAS65'	0	1000
'FAS66'	0	1000
'FAS67'	0	1000
'ROCE2'	0	1000
'GLX2'	0	1000
'MGTE2'	0	1000
'HISI'	0	1000
'HISH'	0	1000
'HISG'	0	1000
'THEPD__fw'	0	1000
'THEPD__bw'	0	1000
'HISE'	0	1000
'HISD'	0	1000
'NICT2'	0	1000
'SAMOX'	0	1000
'MTN1__fw'	0	1000
'MTN1__bw'	0	1000
'FADE324'	0	1000
'ACCD22'	0	1000
'GCA'	0	1000
'FABD3__fw'	0	1000
'FABD3__bw'	0	1000
'ATP'	0	1000
'TPYR__fw'	0	1000
'TPYR__bw'	0	1000
'DGMP'	0	1000
'PTTPDIM'	0	1000
'FABG3'	0	1000
'FABG1'	0	1000
'FABG6'	0	1000
'FABG7'	0	1000
'FABG4'	0	1000
'FABG5'	0	1000
'MMPL72'	0	1000
'MMPL73'	0	1000
'FABG8'	0	1000
'MMPL71'	0	1000
'FAS40'	0	1000
'MMPL74'	0	1000
'FADD3420'	0	1000
'THRA'	0	1000
'SDAA'	0	1000
'THRC'	0	1000
'THRB'	0	1000
'MUTA__fw'	0	1000
'MUTA__bw'	0	1000
'COBL'	0	1000
'PPSD3'	0	1000
'PHBADB'	0	1000
'PPSD1'	0	1000
'PHBADC'	0	1000
'PAPA1'	0	1000
'FAS70'	0	1000
'FBPA'	0	1000
'GLUCA'	0	1000
'TCITA'	0	1000
'ECHA193__fw'	0	1000
'ECHA193__bw'	0	1000
'GALU'	0	1000
'PHBADA'	0	1000
'TGABAA'	0	1000
'PROZ2'	0	1000
'GSEALD'	0	1000
'GALK'	0	1000
'TAD__fw'	0	1000
'TAD__bw'	0	1000
'GPSA__fw'	0	1000
'GPSA__bw'	0	1000
'GLYA1__fw'	0	1000
'GLYA1__bw'	0	1000
'RIBA1'	0	1000
'RIBA2'	0	1000
'GLYA2'	0	1000
'TRXB2'	0	1000
'PPSC4'	0	1000
'BGLS'	0	1000
'AGPGLCN'	0	1000
'XYLB__fw'	0	1000
'XYLB__bw'	0	1000
'MYCOPP'	0	1000
'DEOD7__fw'	0	1000
'DEOD7__bw'	0	1000
'NDK8__fw'	0	1000
'NDK8__bw'	0	1000
'ADHC1__fw'	0	1000
'ADHC1__bw'	0	1000
'ADHC2__fw'	0	1000
'ADHC2__bw'	0	1000
'HADA13'	0	1000
'MURG'	0	1000
'Maintenance'	0.0100000000000000	1
'FADE8'	0	1000
'TVALA'	0	1000
'TDA__fw'	0	1000
'TDA__bw'	0	1000
'DEOD2'	0	1000
'KASB17'	0	1000
'NADE2'	0	1000
'FMN__fw'	0	1000
'FMN__bw'	0	1000
'MMAA42'	0	1000
'LPPG'	0	1000
'PURB2__fw'	0	1000
'PURB2__bw'	0	1000
'PURB1__fw'	0	1000
'PURB1__bw'	0	1000
'ETHA__fw'	0	1000
'ETHA__bw'	0	1000
'ILVB1'	0	1000
'COX'	0	1000
'MOAE1'	0	1000
'MYCO2'	0	1000
'HEMN1'	0	1000
'HEMN2'	0	1000
'MBTI'	0	1000
'ROCE3'	0	1000
'MURI'	0	1000
'CYP1'	0	1000
'TRPC'	0	1000
'RMLC'	0	1000
'TFOL__fw'	0	1000
'TFOL__bw'	0	1000
'5OPRO'	0	1000
'FOLP2'	0	1000
'TTRE'	0	1000
'NRDZ1'	0	1000
'BiomassGrowth'	0	0
'OHSER__fw'	0	1000
'OHSER__bw'	0	1000
'BO9'	0	1000
'BO8'	0	1000
'PROP'	0	1000
'TLAAA__fw'	0	1000
'TLAAA__bw'	0	1000
'CYCLY1__fw'	0	1000
'CYCLY1__bw'	0	1000
'NIRB1'	0	1000
'BO1'	0	1000
'PRE6X'	0	1000
'BO3'	0	1000
'BO2'	0	1000
'BO5'	0	1000
'BO4'	0	1000
'BO7'	0	1000
'BO6'	0	1000
'FADD281__fw'	0	1000
'FADD281__bw'	0	1000
'FADD283'	0	1000
'PDIMA'	0	1000
'HIPB'	0	1000
'GRCC1'	0	1000
'INHA18'	0	1000
'HIPA'	0	1000
'INHA16'	0	1000
'INHA17'	0	1000
'FADE323'	0	1000
'INHA15'	0	1000
'FADE325'	0	1000
'MODA2'	0	1000
'MODA1'	0	1000
'INHA11'	0	1000
'BKDC2__fw'	0	1000
'BKDC2__bw'	0	1000
'PRPD__fw'	0	1000
'PRPD__bw'	0	1000
'BKDC1__fw'	0	1000
'BKDC1__bw'	0	1000
'CARA'	0	1000
'METX__fw'	0	1000
'METX__bw'	0	1000
'MEND1__fw'	0	1000
'MEND1__bw'	0	1000
'FOR'	0	1000
'TGLYCO__fw'	0	1000
'TGLYCO__bw'	0	1000
'TRESU'	0	1000
'ALDC'	0	1000
'CTFPP__fw'	0	1000
'CTFPP__bw'	0	1000
'HOA__fw'	0	1000
'HOA__bw'	0	1000
'TFRUA'	0	1000
'GMK2__fw'	0	1000
'GMK2__bw'	0	1000
'TILEA'	0	1000
'TILEB'	0	1000
'CHOLCOA'	0	1000
'TTHRB'	0	1000
'GMK3__fw'	0	1000
'GMK3__bw'	0	1000
'TTHRA'	0	1000
'CTPI1'	0	1000
'CTPI2'	0	1000
'THYX__fw'	0	1000
'THYX__bw'	0	1000
'RBSK'	0	1000
'HADA8'	0	1000
'GLN'	0	1000
'CHAA__fw'	0	1000
'CHAA__bw'	0	1000
'DRFA'	0	1000
'HADA9'	0	1000
'GLF'	0	1000
'FABG21'	0	1000
'FABG20'	0	1000
'SIRA1__fw'	0	1000
'SIRA1__bw'	0	1000
'MMAA41'	0	1000
'TINS__fw'	0	1000
'TINS__bw'	0	1000
'FDHF'	0	1000
'GLX'	0	1000
'GALE__fw'	0	1000
'GALE__bw'	0	1000
'GLT__fw'	0	1000
'GLT__bw'	0	1000
'ECHA191__fw'	0	1000
'ECHA191__bw'	0	1000
'DCTA3B'	0	1000
'COBQ1'	0	1000
'DCTA3A'	0	1000
'NADE1'	0	1000
'MOBA'	0	1000
'PTGLCN'	0	1000
'TPPCH__fw'	0	1000
'TPPCH__bw'	0	1000
'FAS11'	0	1000
'FAS10'	0	1000
'FAS13'	0	1000
'FAS12'	0	1000
'FAS15'	0	1000
'TPNTO__fw'	0	1000
'TPNTO__bw'	0	1000
'TKA'	0	1000
'PTTDIM'	0	1000
'FAS19'	0	1000
'FAS18'	0	1000
'DAGD'	0	1000
'NDH'	0	1000
'CYCA4__fw'	0	1000
'CYCA4__bw'	0	1000
'CYCA5__fw'	0	1000
'CYCA5__bw'	0	1000
'MOEA1'	0	1000
'CYCA1__fw'	0	1000
'CYCA1__bw'	0	1000
'CYCA2'	0	1000
'ALD__fw'	0	1000
'ALD__bw'	0	1000
'ARGJ__fw'	0	1000
'ARGJ__bw'	0	1000
'FBIC'	0	1000
'APT'	0	1000
'MMSA'	0	1000
'PPGK2'	0	1000
'GLPD2'	0	1000
'PPGK1'	0	1000
'MMSB'	0	1000
'PSD'	0	1000
'FADE30'	0	1000
'ROCD'	0	1000
'PURF'	0	1000
'DFRA4__fw'	0	1000
'DFRA4__bw'	0	1000
'PTA1__fw'	0	1000
'PTA1__bw'	0	1000
'PPSA4'	0	1000
'FADD3417'	0	1000
'FABD9__fw'	0	1000
'FABD9__bw'	0	1000
'FABD8__fw'	0	1000
'FABD8__bw'	0	1000
'MCE4A'	0	1000
'FOLD1__fw'	0	1000
'FOLD1__bw'	0	1000
'PPSA2'	0	1000
'PPSA3'	0	1000
'FRGLC__fw'	0	1000
'FRGLC__bw'	0	1000
'ARGF'	0	1000
'ILVC1'	0	1000
'ARGC'	0	1000
'MTHF2__fw'	0	1000
'MTHF2__bw'	0	1000
'FABD5__fw'	0	1000
'FABD5__bw'	0	1000
'FABD4__fw'	0	1000
'FABD4__bw'	0	1000
'TPHE__fw'	0	1000
'TPHE__bw'	0	1000
'STHA__fw'	0	1000
'STHA__bw'	0	1000
'HADA18'	0	1000
'ARGH'	0	1000
'THEXD__fw'	0	1000
'THEXD__bw'	0	1000
'CYP3'	0	1000
'MGTE1'	0	1000
'TO2__fw'	0	1000
'TO2__bw'	0	1000
'PPSD2'	0	1000
'CYP2'	0	1000
'PPSE7'	0	1000
'COB4__fw'	0	1000
'COB4__bw'	0	1000
'SCO__fw'	0	1000
'SCO__bw'	0	1000
'COB3'	0	1000
'PTHIO4'	0	1000
'GLTA2'	0	1000
'OPLA__fw'	0	1000
'OPLA__bw'	0	1000
'DXS2'	0	1000
'OSB'	0	1000
'TMMYCO'	0	1000
'FADD29'	0	1000
'TGLUB'	0	1000
'GAP__fw'	0	1000
'GAP__bw'	0	1000
'MMAA31'	0	1000
'FADD3412'	0	1000
'TDPMA'	0	1000
'TMLTB'	0	1000
'TMLTA'	0	1000
'RIBF1'	0	1000
'FAS61'	0	1000
'PROZ3'	0	1000
'BISC'	0	1000
'PROZ1'	0	1000
'USPA2'	0	1000
'DEOD4__fw'	0	1000
'DEOD4__bw'	0	1000
'DEOD5__fw'	0	1000
'DEOD5__bw'	0	1000
'DEOD6__fw'	0	1000
'DEOD6__bw'	0	1000
'THEXN__fw'	0	1000
'THEXN__bw'	0	1000
'TGLUA'	0	1000
'TKT2__fw'	0	1000
'TKT2__bw'	0	1000
'DEOD3__fw'	0	1000
'DEOD3__bw'	0	1000
'T9HED__fw'	0	1000
'T9HED__bw'	0	1000
'FADD3413'	0	1000
'TPEND__fw'	0	1000
'TPEND__bw'	0	1000
'DEOD8__fw'	0	1000
'DEOD8__bw'	0	1000
'MANA__fw'	0	1000
'MANA__bw'	0	1000
'ACPIM1B'	0	1000
'PPSC3'	0	1000
'PRCOA1'	0	1000
'HISB2'	0	1000
'FOLB4'	0	1000
'GLPX'	0	1000
'HISB1'	0	1000
'HEMT'	0	1000
'TDEC__fw'	0	1000
'TDEC__bw'	0	1000
'PURL'	0	1000
'PURM'	0	1000
'PURN'	0	1000
'CYSE__fw'	0	1000
'CYSE__bw'	0	1000
'CGMP2'	0	1000
'CGMP1'	0	1000
'PURK'	0	1000
'PURD'	0	1000
'ASNB'	0	1000
'PYRB'	0	1000
'PYRC__fw'	0	1000
'PYRC__bw'	0	1000
'DFRA3__fw'	0	1000
'DFRA3__bw'	0	1000
'PURA'	0	1000
'DFRA1__fw'	0	1000
'DFRA1__bw'	0	1000
'PYRI5P__fw'	0	1000
'PYRI5P__bw'	0	1000
'TMETB'	0	1000
'CYSS'	0	1000
'ACPIM1A'	0	1000
'TMETA'	0	1000
'PURU__fw'	0	1000
'PURU__bw'	0	1000
'FADE281'	0	1000
'MAN6P__fw'	0	1000
'MAN6P__bw'	0	1000
'HADA17'	0	1000
'HADA12'	0	1000
'TORNA'	0	1000
'HADA10'	0	1000
'HADA11'	0	1000
'HADA16'	0	1000
'RIBFL__fw'	0	1000
'RIBFL__bw'	0	1000
'HADA14'	0	1000
'HADA15'	0	1000
'MAS12'	0	1000
'MURD'	0	1000
'MAS10'	0	1000
'MAS11'	0	1000
'GSHA__fw'	0	1000
'GSHA__bw'	0	1000
'TORNB'	0	1000
'DES13'	0	1000
'DES12'	0	1000
'DXR'	0	1000
'BKDC__fw'	0	1000
'BKDC__bw'	0	1000
'MEZ__fw'	0	1000
'MEZ__bw'	0	1000
'FAS55'	0	1000
'FAS54'	0	1000
'FAS57'	0	1000
'NACN'	0	1000
'FAS51'	0	1000
'FAS50'	0	1000
'FAS53'	0	1000
'FAS52'	0	1000
'MTN2__fw'	0	1000
'MTN2__bw'	0	1000
'TACAL__fw'	0	1000
'TACAL__bw'	0	1000
'FAS59'	0	1000
'FAS58'	0	1000
'ILVA'	0	1000
'HCYS'	0	1000
'ILVD2'	0	1000
'ILVD1'	0	1000
'OELAC__fw'	0	1000
'OELAC__bw'	0	1000
'MMPL8'	0	1000
'TGL__fw'	0	1000
'TGL__bw'	0	1000
'TASPA'	0	1000
'TASPB'	0	1000
'MMAA32'	0	1000
'FPP'	0	1000
'THISA'	0	1000
'FUCA__fw'	0	1000
'FUCA__bw'	0	1000
'PLSC1'	0	1000
'TKT1__fw'	0	1000
'TKT1__bw'	0	1000
'FABG14'	0	1000
'FABG15'	0	1000
'FABG16'	0	1000
'QCRCTA'	0	1000
'SDH1'	0	1000
'FRD'	0	1000
'MQO'	0	1000
'FABG10'	0	1000
'FABG11'	0	1000
'FABG12'	0	1000
'FABG13'	0	1000
'ARGA__fw'	0	1000
'ARGA__bw'	0	1000
'BIOD'	0	1000
'NARK__fw'	0	1000
'NARK__bw'	0	1000
'BIOA'	0	1000
'FABG19'	0	1000
'TDIN__fw'	0	1000
'TDIN__bw'	0	1000
'BIOB'	0	1000
'GPM2__fw'	0	1000
'GPM2__bw'	0	1000
'METE__fw'	0	1000
'METE__bw'	0	1000
'IDSA12'	0	1000
'UGPC1'	0	1000
'UGPC2'	0	1000
'THF__fw'	0	1000
'THF__bw'	0	1000
'PPSD4'	0	1000
'AROK'	0	1000
'PPSE8'	0	1000
'HEMF2'	0	1000
'FADD282'	0	1000
'TPROP__fw'	0	1000
'TPROP__bw'	0	1000
'PPSE1'	0	1000
'PPSE2'	0	1000
'PPSE3'	0	1000
'PPSE4'	0	1000
'PPSE5'	0	1000
'PPSE6'	0	1000
'FADD284'	0	1000
'ARCA'	0	1000
'FOLC1__fw'	0	1000
'FOLC1__bw'	0	1000
'METC'	0	1000
'TFE2__fw'	0	1000
'TFE2__bw'	0	1000
'TUREA__fw'	0	1000
'TUREA__bw'	0	1000
'TSUC'	0	1000
'DUT'	0	1000
'INHA19'	0	1000
'MRAY__fw'	0	1000
'MRAY__bw'	0	1000
'PANB'	0	1000
'PANC'	0	1000
'PKNG'	0	1000
'TESA4'	0	1000
'5ALEV__fw'	0	1000
'5ALEV__bw'	0	1000
'PANT'	0	1000
'DFP1'	0	1000
'MOEB1'	0	1000
'INHA14'	0	1000
'GABD__fw'	0	1000
'GABD__bw'	0	1000
'LPDC1__fw'	0	1000
'LPDC1__bw'	0	1000
'PLSB21'	0	1000
'PLSB22'	0	1000
'LPDC2__fw'	0	1000
'LPDC2__bw'	0	1000
'RPE__fw'	0	1000
'RPE__bw'	0	1000
'PEPA'	0	1000
'MYCOE'	0	1000
'FADD3414'	0	1000
'DFP2'	0	1000
'ACYP'	0	1000
'RMLA'	0	1000
'RMLB__fw'	0	1000
'RMLB__bw'	0	1000
'METH__fw'	0	1000
'METH__bw'	0	1000
'FADD5'	0	1000
'FADD4'	0	1000
'FADD7'	0	1000
'FAS56'	0	1000
'NUO'	0	1000
'METK'	0	1000
'FADD3'	0	1000
'ACKA1'	0	1000
'PIME1'	0	1000
'CMK3__fw'	0	1000
'CMK3__bw'	0	1000
'3PG'	0	1000
'PIME2'	0	1000
'RIBH'	0	1000
'FADD8'	0	1000
'PROZ4'	0	1000
'UREC'	0	1000
'TRPE'	0	1000
'RELA'	0	1000
'TRPG'	0	1000
'TRPD'	0	1000
'KSTD'	0	1000
'PYRG1'	0	1000
'PYRG2'	0	1000
'PTA2__fw'	0	1000
'PTA2__bw'	0	1000
'DCTA2A'	0	1000
'ANSP2B'	0	1000
'ANSP2A'	0	1000
'XAN'	0	1000
'FADA__fw'	0	1000
'FADA__bw'	0	1000
'MTHF1'	0	1000
'FAS60'	0	1000
'THISB'	0	1000
'DGT__fw'	0	1000
'DGT__bw'	0	1000
'TNO__fw'	0	1000
'TNO__bw'	0	1000
'CDD__fw'	0	1000
'CDD__bw'	0	1000
'COBB'	0	1000
'PAPA52'	0	1000
'TURA__fw'	0	1000
'TURA__bw'	0	1000
'PAPA51'	0	1000
'TYRA'	0	1000
'CMK2__fw'	0	1000
'CMK2__bw'	0	1000
'PDXH1__fw'	0	1000
'PDXH1__bw'	0	1000
'PDXH2__fw'	0	1000
'PDXH2__bw'	0	1000
'GADB'	0	1000
'FADD3419'	0	1000
'ROCE1B'	0	1000
'ROCE1A'	0	1000
'THIA__fw'	0	1000
'THIA__bw'	0	1000
'CITE'	0	1000
'FABD6__fw'	0	1000
'FABD6__bw'	0	1000
'OXCA__fw'	0	1000
'OXCA__bw'	0	1000
'SAOPIM'	0	1000
'NADB2'	0	1000
'PURH1__fw'	0	1000
'PURH1__bw'	0	1000
'COBK'	0	1000
'PURH2__fw'	0	1000
'PURH2__bw'	0	1000
'NADB1'	0	1000
'FABH'	0	1000
'PNP'	0	1000
'LIDD2__fw'	0	1000
'LIDD2__bw'	0	1000
'CADA'	0	1000
'METZ'	0	1000
'RPIB__fw'	0	1000
'RPIB__bw'	0	1000
'TTRP__fw'	0	1000
'TTRP__bw'	0	1000
'TGN__fw'	0	1000
'TGN__bw'	0	1000
'UDGA__fw'	0	1000
'UDGA__bw'	0	1000
'FOLP1'	0	1000
'MSRA__fw'	0	1000
'MSRA__bw'	0	1000
'ACCD23'	0	1000
'ACCD21'	0	1000
'MAGD'	0	1000
'NRDZ2'	0	1000
'NUDC'	0	1000
'COBN'	0	1000
'NAGA__fw'	0	1000
'NAGA__bw'	0	1000
'COB2__fw'	0	1000
'COB2__bw'	0	1000
'COB1__fw'	0	1000
'COB1__bw'	0	1000
'CHOLP__fw'	0	1000
'CHOLP__bw'	0	1000
'ACN3__fw'	0	1000
'ACN3__bw'	0	1000
'COB5'	0	1000
'DEOD1'	0	1000
'ROCA'	0	1000
'ACN2__fw'	0	1000
'ACN2__bw'	0	1000
'TNAC__fw'	0	1000
'TNAC__bw'	0	1000
'THYA__fw'	0	1000
'THYA__bw'	0	1000
'TCO__fw'	0	1000
'TCO__bw'	0	1000
'AROG'	0	1000
'OPP'	0	1000
'PKS121'	0	1000
'PKS122'	0	1000
'ACN1__fw'	0	1000
'ACN1__bw'	0	1000
'ADK__fw'	0	1000
'ADK__bw'	0	1000
'CTPA1'	0	1000
'CTPA2'	0	1000
'KGD1'	0	1000
'DDLA'	0	1000
'KGD2__fw'	0	1000
'KGD2__bw'	0	1000
'PYRE'	0	1000
'TTETD__fw'	0	1000
'TTETD__bw'	0	1000
'TBIOT__fw'	0	1000
'TBIOT__bw'	0	1000
'GL'	0	1000
'FADD222'	0	1000
'TTETC__fw'	0	1000
'TTETC__bw'	0	1000
'AROB'	0	1000
'CYCA3'	0	1000
'FADD17'	0	1000
'FADD221'	0	1000
'IDSA11'	0	1000
'FADE51'	0	1000
'FADE52'	0	1000
'PPA'	0	1000
'TPABA__fw'	0	1000
'TPABA__bw'	0	1000
'ACPM'	0	1000
'PKS2'	0	1000
'MBTN'	0	1000
'AMYL2__fw'	0	1000
'AMYL2__bw'	0	1000
'TNOND__fw'	0	1000
'TNOND__bw'	0	1000
'ACKA2'	0	1000
'MBTG__fw'	0	1000
'MBTG__bw'	0	1000
'FADD3416'	0	1000
'COBC'	0	1000
'TDODN__fw'	0	1000
'TDODN__bw'	0	1000
'NAGDPP'	0	1000
'COBG'	0	1000
'PPDK'	0	1000
'HADA20'	0	1000
'COBH'	0	1000
'TNA2'	0	1000
'TMNA'	0	1000
'TMNB'	0	1000
'TNA1'	0	1000
'ASPC'	0	1000
'AROF'	0	1000
'AROE'	0	1000
'AROD'	0	1000
'AMYL1__fw'	0	1000
'AMYL1__bw'	0	1000
'AROA'	0	1000
'COBT__fw'	0	1000
'COBT__bw'	0	1000
'PPTHIO3'	0	1000
'PSSA__fw'	0	1000
'PSSA__bw'	0	1000
'TFOR__fw'	0	1000
'TFOR__bw'	0	1000
'FRMAN__fw'	0	1000
'FRMAN__bw'	0	1000
'LAT__fw'	0	1000
'LAT__bw'	0	1000
'PGMA3__fw'	0	1000
'PGMA3__bw'	0	1000
'PLSC2'	0	1000
'BiomassInfection'	0	1000
'Ex_4HBENZALC[e]'	0	1000
'Ex_9HEXADECENOATE[e]'	-0.321215409658264	1000
'Ex_9OCTADECENOATE[e]'	-1	1000
'Ex_ACAL[e]'	0	1000
'Ex_AC[e]'	0	1000
'Ex_ADN[e]'	0	1000
'Ex_AD[e]'	0	1000
'Ex_AKG[e]'	0	1000
'Ex_ALA[e]'	-1	1000
'Ex_AN[e]'	0	1000
'Ex_ARG[e]'	-1	1000
'Ex_ASN[e]'	-1	1000
'Ex_ASP[e]'	-1	1000
'Ex_BIOTIN[e]'	0	1000
'Ex_CADA[e]'	0	1000
'Ex_CA[e]'	-1	1000
'Ex_CD[e]'	0	1000
'Ex_CELB[e]'	0	1000
'Ex_CHOLESTEROL[e]'	-0.00149213239286675	1000
'Ex_CHOL[e]'	0	1000
'Ex_CITR[e]'	0	1000
'Ex_CIT[e]'	0	1000
'Ex_CL[e]'	-1	1000
'Ex_CO2[e]'	-1	1000
'Ex_COBCO[e]'	0	1000
'Ex_COII[e]'	-1	1000
'Ex_CO[e]'	0	1000
'Ex_CU[e]'	-1	1000
'Ex_CYS[e]'	-1	1000
'Ex_DAG[e]'	-1	1000
'Ex_DALA[e]'	0	1000
'Ex_DAPIM[e]'	0	1000
'Ex_DA[e]'	0	1000
'Ex_DECANOATE[e]'	0	1000
'Ex_DGLU[e]'	0	1000
'Ex_DIN[e]'	0	1000
'Ex_DODECANOATE[e]'	0	1000
'Ex_EICOSANOATE[e]'	0	1000
'Ex_ETH[e]'	0	1000
'Ex_FE2[e]'	-1	1000
'Ex_FE3[e]'	-1	1000
'Ex_FOL[e]'	0	1000
'Ex_FOR[e]'	0	1000
'Ex_FRU[e]'	0	1000
'Ex_FUM[e]'	0	1000
'Ex_G3P[e]'	0	1000
'Ex_GABA[e]'	0	1000
'Ex_GL3P[e]'	-1	1000
'Ex_GLAC[e]'	0	1000
'Ex_GLC[e]'	0	1000
'Ex_GLN[e]'	-1	1000
'Ex_GLU[e]'	-1	1000
'Ex_GLYCOLATE[e]'	0	1000
'Ex_GLY[e]'	-1	1000
'Ex_GL[e]'	0	1000
'Ex_GN[e]'	0	1000
'Ex_GSN[e]'	0	1000
'Ex_H2[e]'	0	1000
'Ex_H2O[e]'	-1	1000
'Ex_HEPTADECANOATE[e]'	0	1000
'Ex_HEXACOSANOATE[e]'	0	1000
'Ex_HEXADECANOATE[e]'	-1	1000
'Ex_HEXANOATE[e]'	0	1000
'Ex_HIA[e]'	0	1000
'Ex_HIS[e]'	-1	1000
'Ex_HYXN[e]'	0	1000
'Ex_H[e]'	-1	1000
'Ex_Hr[e]'	0	1000
'Ex_ILE[e]'	-1	1000
'Ex_INS[e]'	0	1000
'Ex_K[e]'	-1	1000
'Ex_LAAA[e]'	0	1000
'Ex_LAC[e]'	0	1000
'Ex_LEU[e]'	-1	1000
'Ex_LLAC[e]'	0	1000
'Ex_LYS[e]'	-1	1000
'Ex_MAL[e]'	0	1000
'Ex_MAN[e]'	0	1000
'Ex_MET[e]'	-1	1000
'Ex_MG[e]'	-1	1000
'Ex_MLT[e]'	0	1000
'Ex_MN[e]'	-1	1000
'Ex_MOLYBDATE[e]'	-1	1000
'Ex_NAC[e]'	0	1000
'Ex_NA[e]'	-1	1000
'Ex_NH3[e]'	-1	1000
'Ex_NI[e]'	0	1000
'Ex_NO2[e]'	0	1000
'Ex_NO3[e]'	0	1000
'Ex_NONADECANOATE[e]'	0	1000
'Ex_NO[e]'	-1	1000
'Ex_O2[e]'	-0.0100000000000000	1000
'Ex_ORN[e]'	0	1000
'Ex_PABA[e]'	0	1000
'Ex_PENTADECANOATE[e]'	0	1000
'Ex_PHE[e]'	-1	1000
'Ex_PHOSPHATIDYLCHOLINE[e]'	-0.240543368731106	1000
'Ex_PI[e]'	-1	1000
'Ex_PNTO[e]'	0	1000
'Ex_PROPANOATE[e]'	0	1000
'Ex_PRO[e]'	-1	1000
'Ex_PYRI[e]'	0	1000
'Ex_PYR[e]'	0	1000
'Ex_RIBFLAV[e]'	0	1000
'Ex_RIB[e]'	0	1000
'Ex_SER[e]'	-1	1000
'Ex_SLF[e]'	-1	1000
'Ex_SUCC[e]'	0	1000
'Ex_SUC[e]'	0	1000
'Ex_TAG[e]'	-0.0523990388341989	1000
'Ex_TETRACOSANOATE[e]'	0	1000
'Ex_TETRADECANOATE[e]'	-0.00329431826990156	1000
'Ex_THR[e]'	-1	1000
'Ex_TRE[e]'	0	1000
'Ex_TRP[e]'	-1	1000
'Ex_TYR[e]'	-1	1000
'Ex_URA[e]'	0	1000
'Ex_UREA[e]'	0	1000
'Ex_VAL[e]'	-1	1000
'Ex_XAN[e]'	0	1000
'Ex_ZN[e]'	-1	1000
'13DAMPPOX'	0	1000
'1a_24_25VITD2Hm'	0	1000
'1a_24_25VITD3Hm'	0	1000
'1a_25VITD2Hm'	0	1000
'1a_25VITD3Hm'	0	1000
'1PPDCRp'	0	1000
'24_25VITD2Hm'	0	1000
'24_25VITD3Hm'	0	1000
'25VITD2Hm'	0	1000
'25VITD3Hm'	0	1000
'2AMACHYD'	0	1000
'2AMACSULT'	0	1000
'2DR1PP'	0	1000
'2HBO'	-1000	1000
'2OXOADOXm'	0	1000
'34DHOXPEGOX'	-1000	1000
'34DHPHAMT'	0	1000
'34DHPLACOX'	0	1000
'34DHPLACOX_NADP_'	0	1000
'34DHXMANDACOX'	0	1000
'34DHXMANDACOX_NADP_'	0	1000
'34HPLFM'	0	1000
'34HPPOR'	0	1000
'3AIBTm'	-1000	1000
'3DPHBH1'	0	1000
'3DPHBH2'	0	1000
'3DSPHR'	0	1000
'3HAO'	0	1000
'3HBCDm'	-1000	1000
'3HBCOAHLm'	0	1000
'3HKYNAKGAT'	0	1000
'3HLYTCL'	0	1000
'3HPCOAHYD'	0	1000
'3HPPD'	-1000	1000
'3HXKYNDCL'	0	1000
'3HXKYNOXDA'	0	1000
'3M4HDXPAC'	0	1000
'3MOX4HOXPGALDOX'	0	1000
'3MOX4HOXPGALDOX_NADP_'	0	1000
'3MOXTYROX'	0	1000
'3NTD7l'	0	1000
'3SALACBOXL'	0	1000
'3SALAOX'	0	1000
'3SALATAi'	0	1000
'3SALATAim'	0	1000
'3SPYRSP'	0	1000
'3SPYRSPm'	0	1000
'41R1H2MAE12BOOX'	0	1000
'41R2A1H12BOOX'	0	1000
'42A12BOOX'	0	1000
'4HBZCOAFm'	0	1000
'4HBZFm'	0	1000
'4HGLSDm'	0	1000
'4HOXPACDOX_NADP_'	0	1000
'4NPHSULT'	0	1000
'5ADTSTSTERONESULT'	0	1000
'5HLTDL'	0	1000
'5HOXINDACTO2OX'	0	1000
'5HOXINDACTOXm'	0	1000
'5HOXINOXDA'	0	1000
'5HTRPDOX'	0	1000
'5HXKYNDCL'	0	1000
'5HXKYNOXDA'	0	1000
'A_MANASE'	0	1000
'A_MANASEly'	0	1000
'A4GALTc'	0	1000
'A4GALTg'	0	1000
'A4GNT1g'	0	1000
'A4GNT2g'	0	1000
'AACOAT'	0	1000
'AACTOOR'	0	1000
'AASAD3m'	0	1000
'AATAi'	-1000	1000
'ABO1g'	0	1000
'ABO2g'	0	1000
'ABO3g'	0	1000
'ABO4g'	0	1000
'ABO5g'	0	1000
'ABO6g'	0	1000
'ABO7g'	0	1000
'ABO8g'	0	1000
'ABO9g'	0	1000
'ABTArm'	-1000	1000
'ABTD'	-1000	1000
'ABUTD'	0	1000
'ACACT10m'	-1000	1000
'ACACT1r'	-1000	1000
'ACACT1rm'	0	1000
'ACACT1x'	0	1000
'ACACT4p'	0	1000
'ACACT5p'	0	1000
'ACACT6p'	0	1000
'ACACT7p'	0	1000
'ACACT8p'	0	1000
'ACACT9p'	0	1000
'ACCOAC'	0	1000
'ACCOACm'	0	1000
'ACCOAL'	0	1000
'ACCOALm'	0	1000
'ACGALK'	0	1000
'ACGALK2'	0	1000
'ACGAM2E'	-1000	1000
'ACGAM6PSi'	0	1000
'ACGAMK'	0	1000
'ACGAMPM'	-1000	1000
'ACGPID'	0	1000
'ACGSm'	0	1000
'ACHEe'	0	1000
'ACITL'	0	1000
'ACNAM9PL'	0	1000
'ACNAM9PL2'	0	1000
'ACNAMPH'	0	1000
'ACNMLr'	-1000	1000
'ACOAD10m'	0	1000
'ACOAD1fm'	0	1000
'ACOAD8m'	0	1000
'ACOAD9m'	0	1000
'ACOAHi'	0	1000
'ACOAO7p'	0	1000
'ACOATA'	-1000	1000
'ACODA'	0	1000
'ACONT'	-1000	1000
'ACONTm'	-1000	1000
'ACOX22x'	0	1000
'ACOX2x'	0	1000
'ACP1_FMN_'	0	1000
'ACS'	0	1000
'ACS2'	0	1000
'ACSm'	0	1000
'ACSOMT'	0	1000
'ACSRTNMT'	0	1000
'ACTLMO'	0	1000
'ACTNMO'	0	1000
'ACYP'	0	1000
'ADA'	0	1000
'ADAe'	0	1000
'ADCim'	0	1000
'ADK1'	-1000	1000
'ADK1m'	-1000	1000
'ADK3'	-1000	1000
'ADK3m'	-1000	1000
'ADKd'	-1000	1000
'ADMDC'	0	1000
'ADNCYC'	0	1000
'ADNK1'	0	1000
'ADNK1m'	0	1000
'ADPGLC'	0	1000
'ADPMAN'	0	1000
'ADPRDP'	0	1000
'ADPRDPm'	0	1000
'ADPT'	0	1000
'ADRNCPT1'	0	1000
'ADRNCPT2'	0	1000
'ADSELK'	0	1000
'ADSK'	0	1000
'ADSL1'	0	1000
'ADSL2'	0	1000
'ADSS'	0	1000
'AG13T10g'	0	1000
'AG13T11g'	0	1000
'AG13T12g'	0	1000
'AG13T13g'	0	1000
'AG13T14g'	0	1000
'AG13T15g'	0	1000
'AG13T16g'	0	1000
'AG13T17g'	0	1000
'AG13T18g'	0	1000
'AG13T1g'	0	1000
'AG13T2g'	0	1000
'AG13T3g'	0	1000
'AG13T4g'	0	1000
'AG13T5g'	0	1000
'AG13T6g'	0	1000
'AG13T7g'	0	1000
'AG13T8g'	0	1000
'AG13T9g'	0	1000
'AGDC'	0	1000
'AGLPC'	0	1000
'AGLPED'	0	1000
'AGLPET'	0	1000
'AGLPH'	0	1000
'AGLPR'	0	1000
'AGLPT'	0	1000
'AGMTm'	0	1000
'AGPAT1'	0	1000
'AGPRim'	0	1000
'AGTim'	0	1000
'AGTix'	0	1000
'AHC'	-1000	1000
'AHEXASE2ly'	0	1000
'AHEXASEly'	0	1000
'AICART'	-1000	1000
'AKGDm'	0	1000
'AKR1C1'	0	1000
'AKR1C41'	0	1000
'AKR1C42'	0	1000
'AKR1D'	0	1000
'AKR1D2'	0	1000
'ALAR'	-1000	1000
'ALASm'	0	1000
'ALATA_L'	-1000	1000
'ALCD1'	-1000	1000
'ALCD21_L'	0	1000
'ALCD22_L'	0	1000
'ALCD2if'	0	1000
'ALCD2yf'	0	1000
'ALDD20x'	0	1000
'ALDD20xm'	0	1000
'ALDD21'	0	1000
'ALDD2x'	0	1000
'ALDD2xm'	0	1000
'ALDD2y'	0	1000
'ALKP'	0	1000
'ALOX12'	0	1000
'ALOX12R'	0	1000
'ALOX15'	0	1000
'ALOX5'	0	1000
'ALOX52'	0	1000
'ALR2'	0	1000
'ALR3'	0	1000
'AMACR2p'	0	1000
'AMACR2r'	0	1000
'AMACRp'	0	1000
'AMACRr'	0	1000
'AMANK'	0	1000
'AMCOXO'	0	1000
'AMPDA'	0	1000
'AMPTASECG'	0	1000
'AMPTASECGe'	0	1000
'AMY1e'	0	1000
'AMY2e'	0	1000
'AOBUTDsm'	0	1000
'AP4AH1'	0	1000
'APAT2rm'	-1000	1000
'APOCF'	0	1000
'APOCFm'	0	1000
'APOC_LYS_BTNP'	0	1000
'APOC_LYS_BTNPm'	0	1000
'APRTO2'	0	1000
'ARABR'	0	1000
'ARACHCPT1'	0	1000
'ARACHCPT2'	0	1000
'ARGDCm'	0	1000
'ARGN'	0	1000
'ARGNm'	0	1000
'ARGSL'	-1000	1000
'ARGSS'	0	1000
'ARSA'	0	1000
'ARTCOAL3'	0	1000
'R_group_phosphotase_3'	0	1000
'ARTFR207'	0	1000
'ARTFR31'	0	1000
'ARTFR51'	0	1000
'ARTPLM3'	-1000	1000
'ARTPLM3m'	-1000	1000
'ASAH1'	0	1000
'ASCBOX'	0	1000
'ASNNm'	0	1000
'ASNS1'	0	1000
'ASP1DC'	0	1000
'ASPCTr'	-1000	1000
'ASPNATm'	0	1000
'ASPTA'	-1000	1000
'ASPTAm'	-1000	1000
'ATPH1e'	0	1000
'ATPH2e'	0	1000
'B_MANNASEly'	0	1000
'B3GALT3g'	0	1000
'B3GALT41g'	0	1000
'B3GALT42g'	0	1000
'B3GALT43g'	0	1000
'B3GALT44g'	0	1000
'B3GALT5g'	0	1000
'B3GALTg'	0	1000
'B3GNT11g'	0	1000
'B3GNT12g'	0	1000
'B3GNT310g'	0	1000
'B3GNT311g'	0	1000
'B3GNT312g'	0	1000
'B3GNT313g'	0	1000
'B3GNT314g'	0	1000
'B3GNT315g'	0	1000
'B3GNT31g'	0	1000
'B3GNT32g'	0	1000
'B3GNT33g'	0	1000
'B3GNT34g'	0	1000
'B3GNT35g'	0	1000
'B3GNT36g'	0	1000
'B3GNT37g'	0	1000
'B3GNT39g'	0	1000
'B3GNT51g'	0	1000
'BAAT1x'	0	1000
'BAAT2x'	0	1000
'BAAT4x'	0	1000
'BACCL'	0	1000
'BACCLm'	0	1000
'BAMPPALDOX'	0	1000
'BAMPPALDOXm'	0	1000
'BBHOX'	0	1000
'BCDO'	0	1000
'BDG2HCGHD'	0	1000
'BDHm'	-1000	1000
'BDMT_U'	0	1000
'BETALDHxm'	0	1000
'BHMT'	0	1000
'BILIRED'	0	1000
'BMTer_U'	0	1000
'BPNT'	0	1000
'BPNT2'	0	1000
'BTND1'	0	1000
'BTND1n'	0	1000
'BTNDe'	0	1000
'BTNDm'	0	1000
'BTNPL'	0	1000
'BTNPLm'	0	1000
'BUP2'	0	1000
'C14STRr'	0	1000
'C160CPT1'	0	1000
'C160CPT2'	0	1000
'C161CPT1'	0	1000
'C161CPT12'	0	1000
'C161CPT2'	0	1000
'C161CPT22'	0	1000
'C180CPT1'	0	1000
'C180CPT2'	0	1000
'C181CPT1'	0	1000
'C181CPT2'	0	1000
'C204CPT1'	0	1000
'C204CPT2'	0	1000
'C226CPT1'	0	1000
'C226CPT2'	0	1000
'C2M26DCOAHLm'	-1000	1000
'C2M26DCOAHLx'	-1000	1000
'C3STDH1Pr'	0	1000
'C3STDH1r'	0	1000
'C3STKR2r'	0	1000
'C4STMO1r'	0	1000
'C4STMO2Pr'	0	1000
'C4STMO2r'	0	1000
'CAT2p'	0	1000
'CATm'	0	1000
'CATp'	0	1000
'CBL2OR'	0	1000
'CBLATm'	-1000	1000
'CBPPer'	0	1000
'CBPS'	0	1000
'CBPSam'	0	1000
'CBR1'	0	1000
'CBR2'	0	1000
'CDIPTr'	-1000	1000
'CDS'	0	1000
'CDSm'	0	1000
'CEPTC'	0	1000
'CEPTE'	0	1000
'CERK'	0	1000
'CH25H'	0	1000
'CHAT'	-1000	1000
'CHATn'	-1000	1000
'CHLP'	0	1000
'CHLPCTD'	0	1000
'CHOLD2m'	0	1000
'CHOLK'	0	1000
'CHSTEROLSULT'	0	1000
'CHTNASE'	0	1000
'CHTNASEe'	0	1000
'CITL'	0	1000
'CITMCOAHm'	-1000	1000
'CITMCOALm'	0	1000
'CK'	-1000	1000
'CKc'	-1000	1000
'CLPNDCPT1'	0	1000
'CLPNDCPT2'	0	1000
'CLS_hs'	0	1000
'CMPSAS'	0	1000
'CMPSASn'	0	1000
'COKECBESr'	0	1000
'COQ3m'	0	1000
[truncated: 7,409 more rows]
